# Supplementary material for: Hand Grip Strength, Osteoporosis, and Quality of Life in Middle-Aged and Older Adults
Source: Medicina (Kaunas). 2023 Dec 11;59(12):2148. doi: 10.3390/medicina59122148 (PMC10744398; doi:10.3390/medicina59122148)
Supplement: Supplementary file 1 [file medicina-59-02148-s001.zip]

Archive with 1 entries (1 files):
- medicina-2755187-supplementary.pdf
